# Supplementary material for: CoBaltDB: Complete bacterial and archaeal orfeomes subcellular localization database and associated resources
Source: BMC Microbiol. 2010 Mar 23;10:88. doi: 10.1186/1471-2180-10-88 (PMC2850352; doi:10.1186/1471-2180-10-88)
Supplement: Additional file 1 — List of precomputed genomes (Excel). A table of all complete procaryotic genomes and corresponding replicons available in CoBaltDB. [file 1471-2180-10-88-S1.XLS]

## Sheet: listGenome.csv
GENOMES	REPLICONS
Acaryochloris_marina_MBIC11017	NC_009925,NC_009926,NC_009927,NC_009928,NC_009929,NC_009930,NC_009931,NC_009932,NC_009933,NC_009934
Acholeplasma_laidlawii_PG_8A	NC_010163
Acidiphilium_cryptum_JF-5	NC_009467,NC_009468,NC_009469,NC_009470,NC_009471,NC_009472,NC_009473,NC_009474,NC_009484
Acidithiobacillus_ferrooxidans_ATCC_53993	NC_011206
Acidobacteria_bacterium_Ellin345	NC_008009
Acidothermus_cellulolyticus_11B	NC_008578
Acidovorax_avenae_citrulli_AAC00-1	NC_008752
Acidovorax_JS42	NC_008765,NC_008766,NC_008782
Acinetobacter_baumannii_AB0057	NC_011585,NC_011586
Acinetobacter_baumannii_AB307_0294	NC_011595
Acinetobacter_baumannii_ACICU	NC_010605,NC_010606,NC_010611
Acinetobacter_baumannii_ATCC_17978	NC_009083,NC_009084,NC_009085
Acinetobacter_baumannii_AYE	NC_010401,NC_010402,NC_010403,NC_010404,NC_010410
Acinetobacter_baumannii_SDF	NC_010395,NC_010396,NC_010398,NC_010400
Acinetobacter_sp_ADP1	NC_005966
Actinobacillus_pleuropneumoniae_L20	NC_009053
Actinobacillus_pleuropneumoniae_serovar_3_JL03	NC_010278
Actinobacillus_pleuropneumoniae_serovar_7_AP76	NC_010939,NC_010940,NC_010941,NC_010942
Actinobacillus_succinogenes_130Z	NC_009655
Aeromonas_hydrophila_ATCC_7966	NC_008570
Aeromonas_salmonicida_A449	NC_004923,NC_004924,NC_004925,NC_009348,NC_009349,NC_009350
Aeropyrum_pernix	NC_000854
Agrobacterium_tumefaciens_C58_Cereon	NC_003062,NC_003063,NC_003064,NC_003065
Akkermansia_muciniphila_ATCC_BAA_835	NC_010655
Alcanivorax_borkumensis_SK2	NC_008260
Aliivibrio_salmonicida_LFI1238	NC_011311,NC_011312,NC_011313,NC_011314,NC_011315,NC_011316
Alkalilimnicola_ehrlichei_MLHE-1	NC_008340
Alkaliphilus_metalliredigens_QYMF	NC_009633
Alkaliphilus_oremlandii_OhILAs	NC_009922
Alteromonas_macleodii__Deep_ecotype_	NC_011138
Anabaena_variabilis_ATCC_29413	NC_007410,NC_007411,NC_007412,NC_007413
Anaeromyxobacter_dehalogenans_2CP-C	NC_007760
Anaeromyxobacter_Fw109-5	NC_009675
Anaeromyxobacter_K	NC_011145
Anaplasma_marginale_St_Maries	NC_004842
Anaplasma_phagocytophilum_HZ	NC_007797
Anoxybacillus_flavithermus_WK1	NC_011567
Aquifex_aeolicus	NC_000918,NC_001880
Archaeoglobus_fulgidus	NC_000917
Arcobacter_butzleri_RM4018	NC_009850
Aromatoleum_aromaticum_EbN1	NC_006513,NC_006823,NC_006824
Arthrobacter_aurescens_TC1	NC_008711,NC_008712,NC_008713
Arthrobacter_FB24	NC_008537,NC_008538,NC_008539,NC_008541
Aster_yellows_witches-broom_phytoplasma_AYWB	NC_007716,NC_007717,NC_007718,NC_007719,NC_007720
Azoarcus_BH72	NC_008702
Azorhizobium_caulinodans_ORS_571	NC_009937
Bacillus_amyloliquefaciens_FZB42	NC_009725
Bacillus_anthracis_Ames	NC_003997
Bacillus_anthracis_Ames_0581	NC_007322,NC_007323,NC_007530
Bacillus_anthracis_str_Sterne	NC_005945
Bacillus_cereus_AH187	NC_011654,NC_011655,NC_011656,NC_011657,NC_011658
Bacillus_cereus_ATCC14579	NC_004721,NC_004722
Bacillus_cereus_ATCC_10987	NC_003909,NC_005707
Bacillus_cereus_cytotoxis_NVH_391-98	NC_009673,NC_009674
Bacillus_cereus_ZK	NC_006274,NC_007103,NC_007104,NC_007105,NC_007106,NC_007107
Bacillus_clausii_KSM-K16	NC_006582
Bacillus_halodurans	NC_002570
Bacillus_licheniformis_ATCC_14580	NC_006270
Bacillus_licheniformis_DSM_13	NC_006322
Bacillus_pumilus_SAFR-032	NC_009848
Bacillus_subtilis	NC_000964
Bacillus_thuringiensis_Al_Hakam	NC_008598,NC_008600
Bacillus_thuringiensis_konkukian	NC_005957,NC_006578
Bacillus_weihenstephanensis_KBAB4	NC_010180,NC_010181,NC_010182,NC_010183,NC_010184
Bacteroides_fragilis_NCTC_9434	NC_003228,NC_006873
Bacteroides_fragilis_YCH46	NC_006297,NC_006347
Bacteroides_thetaiotaomicron_VPI-5482	NC_004663,NC_004703
Bacteroides_vulgatus_ATCC_8482	NC_009614
Bartonella_bacilliformis_KC583	NC_008783
Bartonella_henselae_Houston-1	NC_005956
Bartonella_quintana_Toulouse	NC_005955
Bartonella_tribocorum_CIP_105476	NC_010160,NC_010161
Baumannia_cicadellinicola_Homalodisca_coagulata	NC_007984
Bdellovibrio_bacteriovorus	NC_005363
Beijerinckia_indica_ATCC_9039	NC_010578,NC_010580,NC_010581
Bifidobacterium_adolescentis_ATCC_15703	NC_008618
Bifidobacterium_longum	NC_004307,NC_004943
Bifidobacterium_longum_DJO10A	NC_004252,NC_004253,NC_010816
Bifidobacterium_longum_infantis_ATCC_15697	NC_011593
Bordetella_avium_197N	NC_010645
Bordetella_bronchiseptica	NC_002927
Bordetella_parapertussis	NC_002928
Bordetella_pertussis	NC_002929
Bordetella_petrii	NC_010170
Borrelia_afzelii_PKo	NC_008273,NC_008274,NC_008277,NC_008564,NC_008565,NC_008566,NC_008567,NC_008568,NC_008569
Borrelia_burgdorferi	NC_000948,NC_000949,NC_000950,NC_000951,NC_000952,NC_000953,NC_000954,NC_000955,NC_000956,NC_000957,NC_001318,NC_001849,NC_001850,NC_001851,NC_001852,NC_001853,NC_001854,NC_001855,NC_001856,NC_001857,NC_001903,NC_001904
Borrelia_duttonii_Ly	NC_011224,NC_011226,NC_011229,NC_011245,NC_011247,NC_011248,NC_011249,NC_011250,NC_011251,NC_011254,NC_011256,NC_011257,NC_011259,NC_011261,NC_011262,NC_011264,NC_011265
Borrelia_garinii_PBi	NC_006128,NC_006129,NC_006156,NS_000196
Borrelia_hermsii_DAH	NC_010673
Borrelia_recurrentis_A1	NC_011244,NC_011246,NC_011252,NC_011253,NC_011255,NC_011258,NC_011260,NC_011263
Borrelia_turicatae_91E135	NC_008710
Bradyrhizobium_BTAi1	NC_009475,NC_009485
Bradyrhizobium_japonicum	NC_004463
Bradyrhizobium_ORS278	NC_009445
Brucella_abortus_bv__1_9_941	NC_006932,NC_006933
Brucella_abortus_S19	NC_010740,NC_010742
Brucella_canis_ATCC_23365	NC_010103,NC_010104
Brucella_melitensis	NC_003317,NC_003318
Brucella_melitensis_biovar_Abortus	NC_007618,NC_007624
Brucella_ovis	NC_009504,NC_009505
Brucella_suis_1330	NC_004310,NC_004311
Brucella_suis_ATCC_23445	NC_010167,NC_010169
Buchnera_aphidicola	NC_004545,NC_004555
Buchnera_aphidicola_Cc_Cinara_cedri	NC_008513
Buchnera_aphidicola_Sg	NC_004061
Buchnera_sp	NC_002252,NC_002253,NC_002528
Burkholderia_383	NC_007509,NC_007510,NC_007511
Burkholderia_ambifaria_MC40_6	NC_010551,NC_010552,NC_010553,NC_010557
Burkholderia_cenocepacia_AU_1054	NC_008060,NC_008061,NC_008062
Burkholderia_cenocepacia_HI2424	NC_008542,NC_008543,NC_008544,NC_008545
Burkholderia_cenocepacia_J2315	NC_011000,NC_011001,NC_011002,NC_011003
Burkholderia_cenocepacia_MC0_3	NC_010508,NC_010512,NC_010515
Burkholderia_cepacia_AMMD	NC_008385,NC_008390,NC_008391,NC_008392
Burkholderia_mallei_ATCC_23344	NC_006348,NC_006349
Burkholderia_mallei_NCTC_10229	NC_008835,NC_008836
Burkholderia_mallei_NCTC_10247	NC_009079,NC_009080
Burkholderia_mallei_SAVP1	NC_008784,NC_008785
Burkholderia_multivorans_ATCC_17616_JGI	NC_010070,NC_010084,NC_010086,NC_010087
Burkholderia_multivorans_ATCC_17616_Tohoku	NC_010801,NC_010802,NC_010804,NC_010805
Burkholderia_phymatum_STM815	NC_010622,NC_010623,NC_010625,NC_010627
Burkholderia_phytofirmans_PsJN	NC_010676,NC_010679,NC_010681
Burkholderia_pseudomallei_1106a	NC_009076,NC_009078
Burkholderia_pseudomallei_1710b	NC_007434,NC_007435
Burkholderia_pseudomallei_668	NC_009074,NC_009075
Burkholderia_pseudomallei_K96243	NC_006350,NC_006351
Burkholderia_thailandensis_E264	NC_007650,NC_007651
Burkholderia_vietnamiensis_G4	NC_009226,NC_009227,NC_009228,NC_009229,NC_009230,NC_009254,NC_009255,NC_009256
Burkholderia_xenovorans_LB400	NC_007951,NC_007952,NC_007953
Caldicellulosiruptor_saccharolyticus_DSM_8903	NC_009437
Caldivirga_maquilingensis_IC-167	NC_009954
Campylobacter_concisus_13826	NC_009795,NC_009796,NC_009802
Campylobacter_curvus_525_92	NC_009715
Campylobacter_fetus_82-40	NC_008599
Campylobacter_hominis_ATCC_BAA-381	NC_009713,NC_009714
Campylobacter_jejuni	NC_002163
Campylobacter_jejuni_81-176	NC_008770,NC_008787,NC_008790
Campylobacter_jejuni_81116	NC_009839
Campylobacter_jejuni_doylei_269_97	NC_009707
Campylobacter_jejuni_RM1221	NC_003912
Candidatus_Amoebophilus_asiaticus_5a2	NC_010830
Candidatus_Azobacteroides_pseudotrichonymphae_genomovar__CFP2	NC_011561,NC_011562,NC_011563,NC_011564,NC_011565
Candidatus_Blochmannia_floridanus	NC_005061
Candidatus_Blochmannia_pennsylvanicus_BPEN	NC_007292
Candidatus_Carsonella_ruddii_PV	NC_008512
Candidatus_Desulfococcus_oleovorans_Hxd3	NC_009943
Candidatus_Desulforudis_audaxviator_MP104C	NC_010424
Candidatus_Korarchaeum_cryptofilum_OPF8	NC_010482
Candidatus_Methanoregula_boonei_6A8	NC_009712
Candidatus_Pelagibacter_ubique_HTCC1062	NC_007205
Candidatus_Phytoplasma_australiense	NC_010544
Candidatus_Phytoplasma_mali	NC_011047
Candidatus_Ruthia_magnifica_Cm_Calyptogena_magnifica_	NC_008610
Candidatus_Sulcia_muelleri_GWSS	NC_010118
Candidatus_Vesicomyosocius_okutanii_HA	NC_009465
Carboxydothermus_hydrogenoformans_Z-2901	NC_007503
Caulobacter_crescentus	NC_002696
Caulobacter_K31	NC_010333,NC_010335,NC_010338
Cellvibrio_japonicus_Ueda107	NC_010995
Chlamydia_muridarum	NC_002182,NC_002620
Chlamydia_trachomatis	NC_000117
Chlamydia_trachomatis_434_Bu	NC_010287
Chlamydia_trachomatis_A_HAR-13	NC_007429,NC_007430
Chlamydia_trachomatis_L2b_UCH_1_proctitis	NC_010280
Chlamydophila_abortus_S26_3	NC_004552
Chlamydophila_caviae	NC_003361,NC_004720
Chlamydophila_felis_Fe_C-56	NC_007899,NC_007900
Chlamydophila_pneumoniae_AR39	NC_002179
Chlamydophila_pneumoniae_CWL029	NC_000922
Chlamydophila_pneumoniae_J138	NC_002491
Chlamydophila_pneumoniae_TW_183	NC_005043
Chlorobaculum_parvum_NCIB_8327	NC_011027
Chlorobium_chlorochromatii_CaD3	NC_007514
Chlorobium_limicola_DSM_245	NC_010803
Chlorobium_phaeobacteroides_BS1	NC_010831
Chlorobium_phaeobacteroides_DSM_266	NC_008639
Chlorobium_tepidum_TLS	NC_002932
Chloroflexus_aurantiacus_J_10_fl	NC_010175
Chloroherpeton_thalassium_ATCC_35110	NC_011026
Chromobacterium_violaceum	NC_005085
Chromohalobacter_salexigens_DSM_3043	NC_007963
Citrobacter_koseri_ATCC_BAA-895	NC_009792,NC_009793,NC_009794
Clavibacter_michiganensis_NCPPB_382	NC_009478,NC_009479,NC_009480
Clavibacter_michiganensis_sepedonicus	NC_010399,NC_010407,NC_010408
Clostridium_acetobutylicum	NC_001988,NC_003030
Clostridium_beijerinckii_NCIMB_8052	NC_009617
Clostridium_botulinum_A	NC_009495,NC_009496
Clostridium_botulinum_A3_Loch_Maree	NC_010418,NC_010520
Clostridium_botulinum_A_ATCC_19397	NC_009697
Clostridium_botulinum_A_Hall	NC_009698
Clostridium_botulinum_B1_Okra	NC_010379,NC_010516
Clostridium_botulinum_B_Eklund_17B	NC_010674,NC_010680
Clostridium_botulinum_E3_Alaska_E43	NC_010723
Clostridium_botulinum_F_Langeland	NC_009699,NC_009700
Clostridium_difficile_630	NC_008226,NC_009089
Clostridium_kluyveri_DSM_555	NC_009466,NC_009706
Clostridium_novyi_NT	NC_008593
Clostridium_perfringens	NC_003042,NC_003366
Clostridium_perfringens_ATCC_13124	NC_008261
Clostridium_perfringens_SM101	NC_008262,NC_008263,NC_008264,NC_008265
Clostridium_phytofermentans_ISDg	NC_010001
Clostridium_tetani_E88	NC_004557,NC_004565
Clostridium_thermocellum_ATCC_27405	NC_009012
Colwellia_psychrerythraea_34H	NC_003910
Coprothermobacter_proteolyticus_DSM_5265	NC_011295
Corynebacterium_diphtheriae	NC_002935
Corynebacterium_efficiens_YS-314	NC_004369
Corynebacterium_glutamicum_ATCC_13032_Bielefeld	NC_006958
Corynebacterium_glutamicum_ATCC_13032_Kitasato	NC_003450
Corynebacterium_glutamicum_R	NC_009342,NC_009343
Corynebacterium_jeikeium_K411	NC_003080,NC_007164
Corynebacterium_urealyticum_DSM_7109	NC_010545
Coxiella_burnetii	NC_002971,NC_004704
Coxiella_burnetii_CbuG_Q212	NC_011527
Coxiella_burnetii_CbuK_Q154	NC_011526,NC_011528
Coxiella_burnetii_Dugway_7E9-12	NC_009726,NC_009727
Coxiella_burnetii_RSA_331	NC_010115,NC_010117
Cupriavidus_taiwanensis	NC_010528,NC_010529,NC_010530
Cyanobacteria_bacterium_Yellowstone_A-Prime	NC_007775
Cyanobacteria_bacterium_Yellowstone_B-Prime	NC_007776
Cyanothece_ATCC_51142	NC_010539,NC_010541,NC_010542,NC_010543,NC_010546,NC_010547
Cytophaga_hutchinsonii_ATCC_33406	NC_008255
Dechloromonas_aromatica_RCB	NC_007298
Dehalococcoides_BAV1	NC_009455
Dehalococcoides_CBDB1	NC_007356
Dehalococcoides_ethenogenes_195	NC_002936
Deinococcus_geothermalis_DSM_11300	NC_008010,NC_008025,NC_009939
Deinococcus_radiodurans	NC_000958,NC_000959,NC_001263,NC_001264
Delftia_acidovorans_SPH-1	NC_010002
Desulfitobacterium_hafniense_Y51	NC_007907
Desulfotalea_psychrophila_LSv54	NC_006138,NC_006139,NC_006140
Desulfotomaculum_reducens_MI-1	NC_009253
Desulfovibrio_desulfuricans_G20	NC_007519
Desulfovibrio_vulgaris_DP4	NC_008741,NC_008751
Desulfovibrio_vulgaris_Hildenborough	NC_002937,NC_005863
Dichelobacter_nodosus_VCS1703A	NC_009446
Dictyoglomus_thermophilum_H_6_12	NC_011297
Dictyoglomus_turgidum_DSM_6724	NC_011661
Dinoroseobacter_shibae_DFL_12	NC_009952,NC_009955,NC_009956,NC_009957,NC_009958,NC_009959
Ehrlichia_canis_Jake	NC_007354
Ehrlichia_chaffeensis_Arkansas	NC_007799
Ehrlichia_ruminantium_Gardel	NC_006831
Ehrlichia_ruminantium_str._Welgevonden_CIRAD	NC_006832
Ehrlichia_ruminantium_Welgevonden_UPSA	NC_005295
Elusimicrobium_minutum_Pei191	NC_010644
Enterobacter_638	NC_009425,NC_009436
Enterobacter_sakazakii_ATCC_BAA-894	NC_009778,NC_009779,NC_009780
Enterococcus_faecalis_V583	NC_004668,NC_004669,NC_004670,NC_004671
Erwinia_carotovora_atroseptica_SCRI1043	NC_004547
Erwinia_tasmaniensis	NC_010693,NC_010694,NC_010695,NC_010696,NC_010697,NC_010699
Erythrobacter_litoralis_HTCC2594	NC_007722
Escherichia_coli_0127_H6_E2348_69	NC_011601,NC_011602,NC_011603
Escherichia_coli_536	NC_008253
Escherichia_coli_APEC_O1	NC_008563,NC_009837,NC_009838
Escherichia_coli_C_ATCC_8739	NC_010468
Escherichia_coli_CFT073	NC_004431
Escherichia_coli_E24377A	NC_009786,NC_009787,NC_009788,NC_009789,NC_009790,NC_009791,NC_009801
Escherichia_coli_HS	NC_009800
Escherichia_coli_K_12_substr__DH10B	NC_010473
Escherichia_coli_K_12_substr__MG1655	NC_000913
Escherichia_coli_K_12_substr__W3110	AC_000091
Escherichia_coli_O157_H7_EC4115	NC_011350,NC_011351,NC_011353
Escherichia_coli_O157H7	NC_002127,NC_002128,NC_002695
Escherichia_coli_O157H7_EDL933	NC_002655,NC_007414
Escherichia_coli_SE11	NC_011407,NC_011408,NC_011411,NC_011413,NC_011415,NC_011416,NC_011419
Escherichia_coli_SMS_3_5	NC_010485,NC_010486,NC_010487,NC_010488,NC_010498
Escherichia_coli_UTI89	NC_007941,NC_007946
Exiguobacterium_sibiricum_255_15	NC_010549,NC_010550,NC_010556
Fervidobacterium_nodosum_Rt17-B1	NC_009718
Finegoldia_magna_ATCC_29328	NC_010371,NC_010376
Flavobacterium_johnsoniae_UW101	NC_009441
Flavobacterium_psychrophilum_JIP02_86	NC_009613
Francisella_philomiragia_ATCC_25017	NC_010331,NC_010336
Francisella_tularensis_FSC_198	NC_008245
Francisella_tularensis_holarctica	NC_007880
Francisella_tularensis_holarctica_FTA	NC_009749
Francisella_tularensis_holarctica_OSU18	NC_008369
Francisella_tularensis_mediasiatica_FSC147	NC_010677
Francisella_tularensis_novicida_U112	NC_008601
Francisella_tularensis_tularensis	NC_006570
Francisella_tularensis_WY96-3418	NC_009257
Frankia_alni_ACN14a	NC_008278
Frankia_CcI3	NC_007777
Frankia_EAN1pec	NC_009921
Fusobacterium_nucleatum	NC_003454
Geobacillus_kaustophilus_HTA426	NC_006509,NC_006510
Geobacillus_thermodenitrificans_NG80-2	NC_009328,NC_009329
Geobacter_bemidjiensis_Bem	NC_011146
Geobacter_lovleyi_SZ	NC_010814,NC_010815
Geobacter_metallireducens_GS-15	NC_007515,NC_007517
Geobacter_sulfurreducens	NC_002939
Geobacter_uraniumreducens_Rf4	NC_009483
Gloeobacter_violaceus	NC_005125
Gluconacetobacter_diazotrophicus_PAl5	NC_010123,NC_010124,NC_010125,NC_011365,NC_011367
Gluconobacter_oxydans_621H	NC_006672,NC_006673,NC_006674,NC_006675,NC_006676,NC_006677
Gramella_forsetii_KT0803	NC_008571
Granulobacter_bethesdensis_CGDNIH1	NC_008343
Haemophilus_ducreyi_35000HP	NC_002940
Haemophilus_influenzae	NC_000907
Haemophilus_influenzae_86_028NP	NC_007146
Haemophilus_influenzae_PittEE	NC_009566
Haemophilus_influenzae_PittGG	NC_009567
Haemophilus_somnus_129PT	NC_006298,NC_008309
Haemophilus_somnus_2336	NC_010519
Hahella_chejuensis_KCTC_2396	NC_007645
Haloarcula_marismortui_ATCC_43049	NC_006389,NC_006390,NC_006391,NC_006392,NC_006393,NC_006394,NC_006395,NC_006396,NC_006397
Halobacterium_salinarum_R1	NC_010364,NC_010366,NC_010367,NC_010368,NC_010369
Halobacterium_sp	NC_001869,NC_002607,NC_002608
Haloquadratum_walsbyi	NC_008212,NC_008213
Halorhodospira_halophila_SL1	NC_008789
Helicobacter_acinonychis_Sheeba	NC_008229,NC_008230
Helicobacter_hepaticus	NC_004917
Helicobacter_pylori_26695	NC_000915
Helicobacter_pylori_G27	NC_011333,NC_011334
Helicobacter_pylori_HPAG1	NC_008086,NC_008087
Helicobacter_pylori_J99	NC_000921
Helicobacter_pylori_P12	NC_011498,NC_011499
Helicobacter_pylori_Shi470	NC_010698
Heliobacterium_modesticaldum_Ice1	NC_010337
Herminiimonas_arsenicoxydans	NC_009138
Herpetosiphon_aurantiacus_ATCC_23779	NC_009972,NC_009973,NC_009974
Hydrogenobaculum_Y04AAS1	NC_011126
Hyperthermus_butylicus	NC_008818
Hyphomonas_neptunium_ATCC_15444	NC_008358
Idiomarina_loihiensis_L2TR	NC_006512
Ignicoccus_hospitalis_KIN4_I	NC_009776
Jannaschia_CCS1	NC_007801,NC_007802
Janthinobacterium_Marseille	NC_009659
Kineococcus_radiotolerans_SRS30216	NC_009660,NC_009664,NC_009806
Klebsiella_pneumoniae_342	NC_011281,NC_011282,NC_011283
Klebsiella_pneumoniae_MGH_78578	NC_009648,NC_009649,NC_009650,NC_009651,NC_009652,NC_009653
Kocuria_rhizophila_DC2201	NC_010617
Lactobacillus_acidophilus_NCFM	NC_006814
Lactobacillus_brevis_ATCC_367	NC_008497,NC_008498,NC_008499
Lactobacillus_casei	NC_010999
Lactobacillus_casei_ATCC_334	NC_008502,NC_008526
Lactobacillus_delbrueckii_bulgaricus	NC_008054
Lactobacillus_delbrueckii_bulgaricus_ATCC_BAA-365	NC_008529
Lactobacillus_fermentum_IFO_3956	NC_010610
Lactobacillus_gasseri_ATCC_33323	NC_008530
Lactobacillus_helveticus_DPC_4571	NC_010080
Lactobacillus_johnsonii_NCC_533	NC_005362
Lactobacillus_plantarum	NC_004567,NC_006375,NC_006376,NC_006377
Lactobacillus_reuteri_DSM_20016	NC_009513
Lactobacillus_reuteri_F275_Kitasato	NC_010609
Lactobacillus_sakei_23K	NC_007576
Lactobacillus_salivarius_UCC118	NC_006529,NC_006530,NC_007929,NC_007930
Lactococcus_lactis	NC_002662
Lactococcus_lactis_cremoris_MG1363	NC_009004
Lactococcus_lactis_cremoris_SK11	NC_008503,NC_008504,NC_008505,NC_008506,NC_008507,NC_008527
Lawsonia_intracellularis_PHE_MN1-00	NC_008011,NC_008012,NC_008013,NC_008014
Legionella_pneumophila_Corby	NC_009494
Legionella_pneumophila_Lens	NC_006366,NC_006369
Legionella_pneumophila_Paris	NC_006365,NC_006368
Legionella_pneumophila_Philadelphia_1	NC_002942
Leifsonia_xyli_xyli_CTCB0	NC_006087
Leptospira_biflexa_serovar_Patoc__Patoc_1__Ames_	NC_010842,NC_010845,NC_010846
Leptospira_biflexa_serovar_Patoc__Patoc_1__Paris_	NC_010602,NC_010843,NC_010844
Leptospira_borgpetersenii_serovar_Hardjo-bovis_JB197	NC_008510,NC_008511
Leptospira_borgpetersenii_serovar_Hardjo-bovis_L550	NC_008508,NC_008509
Leptospira_interrogans_serovar_Copenhageni	NC_005823,NC_005824
Leptospira_interrogans_serovar_Lai	NC_004342,NC_004343
Leptothrix_cholodnii_SP_6	NC_010524
Leuconostoc_citreum_KM20	NC_010466,NC_010467,NC_010469,NC_010470,NC_010471
Leuconostoc_mesenteroides_ATCC_8293	NC_008496,NC_008531
Listeria_innocua	NC_003212,NC_003383
Listeria_monocytogenes	NC_003210
Listeria_monocytogenes_4b_F2365	NC_002973
Listeria_monocytogenes_HCC23	NC_011660
Listeria_welshimeri_serovar_6b_SLCC5334	NC_008555
Lysinibacillus_sphaericus_C3_41	NC_010381,NC_010382
Magnetococcus_MC-1	NC_008576
Magnetospirillum_magneticum_AMB-1	NC_007626
Mannheimia_succiniciproducens_MBEL55E	NC_006300
Maricaulis_maris_MCS10	NC_008347
Marinobacter_aquaeolei_VT8	NC_008738,NC_008739,NC_008740
Marinomonas_MWYL1	NC_009654
Mesoplasma_florum_L1	NC_006055
Mesorhizobium_BNC1	NC_008242,NC_008243,NC_008244,NC_008254
Mesorhizobium_loti	NC_002678,NC_002679,NC_002682
Metallosphaera_sedula_DSM_5348	NC_009440
Methanobacterium_thermoautotrophicum	NC_000916
Methanobrevibacter_smithii_ATCC_35061	NC_009515
Methanococcoides_burtonii_DSM_6242	NC_007955
Methanococcus_aeolicus_Nankai-3	NC_009635
Methanococcus_jannaschii	NC_000909,NC_001732,NC_001733
Methanococcus_maripaludis_C5	NC_009135,NC_009136
Methanococcus_maripaludis_C6	NC_009975
Methanococcus_maripaludis_C7	NC_009637
Methanococcus_maripaludis_S2	NC_005791
Methanococcus_vannielii_SB	NC_009634
Methanocorpusculum_labreanum_Z	NC_008942
Methanoculleus_marisnigri_JR1	NC_009051
Methanopyrus_kandleri	NC_003551
Methanosaeta_thermophila_PT	NC_008553
Methanosarcina_acetivorans	NC_003552
Methanosarcina_barkeri_fusaro	NC_007349,NC_007355
Methanosarcina_mazei	NC_003901
Methanosphaera_stadtmanae	NC_007681
Methanospirillum_hungatei_JF-1	NC_007796
Methylacidiphilum_infernorum_V4	NC_010794
Methylibium_petroleiphilum_PM1	NC_008825,NC_008826
Methylobacillus_flagellatus_KT	NC_007947
Methylobacterium_4_46	NC_010373,NC_010374,NC_010511
Methylobacterium_extorquens_PA1	NC_010172
Methylobacterium_populi_BJ001	NC_010721,NC_010725,NC_010727
Methylobacterium_radiotolerans_JCM_2831	NC_010502,NC_010504,NC_010505,NC_010507,NC_010509,NC_010510,NC_010514,NC_010517,NC_010518
Methylocella_silvestris_BL2	NC_011666
Methylococcus_capsulatus_Bath	NC_002977
Microcystis_aeruginosa_NIES_843	NC_010296
Moorella_thermoacetica_ATCC_39073	NC_007644
Mycobacterium_abscessus_ATCC_19977T	NC_010394,NC_010397
Mycobacterium_avium_104	NC_008595
Mycobacterium_avium_paratuberculosis	NC_002944
Mycobacterium_bovis	NC_002945
Mycobacterium_bovis_BCG_Pasteur_1173P2	NC_008769
Mycobacterium_gilvum_PYR-GCK	NC_009338,NC_009339,NC_009340,NC_009341
Mycobacterium_JLS	NC_009077
Mycobacterium_KMS	NC_008703,NC_008704,NC_008705
Mycobacterium_leprae	NC_002677
Mycobacterium_marinum_M	NC_010604,NC_010612
Mycobacterium_MCS	NC_008146,NC_008147
Mycobacterium_smegmatis_MC2_155	NC_008596
Mycobacterium_tuberculosis_CDC1551	NC_002755
Mycobacterium_tuberculosis_F11	NC_009565
Mycobacterium_tuberculosis_H37Ra	NC_009525
Mycobacterium_tuberculosis_H37Rv	NC_000962
Mycobacterium_ulcerans_Agy99	NC_008611
Mycobacterium_vanbaalenii_PYR-1	NC_008726
Mycoplasma_agalactiae_PG2	NC_009497
Mycoplasma_arthritidis_158L3_1	NC_011025
Mycoplasma_capricolum_ATCC_27343	NC_007633
Mycoplasma_gallisepticum	NC_004829
Mycoplasma_genitalium	NC_000908
Mycoplasma_hyopneumoniae_232	NC_006360
Mycoplasma_hyopneumoniae_7448	NC_007332
Mycoplasma_hyopneumoniae_J	NC_007295
Mycoplasma_mobile_163K	NC_006908
Mycoplasma_mycoides	NC_005364
Mycoplasma_penetrans	NC_004432
Mycoplasma_pneumoniae	NC_000912
Mycoplasma_pulmonis	NC_002771
Mycoplasma_synoviae_53	NC_007294
Myxococcus_xanthus_DK_1622	NC_008095
Nanoarchaeum_equitans	NC_005213
Natranaerobius_thermophilus_JW_NM_WN_LF	NC_010715,NC_010718,NC_010724
Natronomonas_pharaonis	NC_007426,NC_007427,NC_007428
Neisseria_gonorrhoeae_FA_1090	NC_002946
Neisseria_gonorrhoeae_NCCP11945	NC_011034,NC_011035
Neisseria_meningitidis_053442	NC_010120
Neisseria_meningitidis_FAM18	NC_008767
Neisseria_meningitidis_MC58	NC_003112
Neisseria_meningitidis_Z2491	NC_003116
Neorickettsia_sennetsu_Miyayama	NC_007798
Nitratiruptor_SB155-2	NC_009662
Nitrobacter_hamburgensis_X14	NC_007959,NC_007960,NC_007961,NC_007964
Nitrobacter_winogradskyi_Nb-255	NC_007406
Nitrosococcus_oceani_ATCC_19707	NC_007483,NC_007484
Nitrosomonas_europaea	NC_004757
Nitrosomonas_eutropha_C71	NC_008341,NC_008342,NC_008344
Nitrosopumilus_maritimus_SCM1	NC_010085
Nitrosospira_multiformis_ATCC_25196	NC_007614,NC_007615,NC_007616,NC_007617
Nocardia_farcinica_IFM10152	NC_006361,NC_006362,NC_006363
Nocardioides_JS614	NC_008697,NC_008699
Nostoc_punctiforme_PCC_73102	NC_010628,NC_010629,NC_010630,NC_010631,NC_010632,NC_010633
Nostoc_sp	NC_003240,NC_003241,NC_003267,NC_003270,NC_003272,NC_003273,NC_003276
Novosphingobium_aromaticivorans_DSM_12444	NC_007794,NC_009426,NC_009427
Oceanobacillus_iheyensis	NC_004193
Ochrobactrum_anthropi_ATCC_49188	NC_009667,NC_009668,NC_009669,NC_009670,NC_009671,NC_009672
Oenococcus_oeni_PSU-1	NC_008528
Oligotropha_carboxidovorans_OM5	NC_011386
Onion_yellows_phytoplasma	NC_005303
Opitutus_terrae_PB90_1	NC_010571
Orientia_tsutsugamushi_Boryong	NC_009488
Orientia_tsutsugamushi_Ikeda	NC_010793
Parabacteroides_distasonis_ATCC_8503	NC_009615
Parachlamydia_sp_UWE25	NC_005861
Paracoccus_denitrificans_PD1222	NC_008686,NC_008687,NC_008688
Parvibaculum_lavamentivorans_DS-1	NC_009719
Pasteurella_multocida	NC_002663
Pediococcus_pentosaceus_ATCC_25745	NC_008525
Pelobacter_carbinolicus	NC_007498
Pelobacter_propionicus_DSM_2379	NC_008607,NC_008608,NC_008609
Pelodictyon_luteolum_DSM_273	NC_007512
Pelodictyon_phaeoclathratiforme_BU_1	NC_011060
Pelotomaculum_thermopropionicum_SI	NC_009454
Petrotoga_mobilis_SJ95	NC_010003
Phenylobacterium_zucineum_HLK1	NC_011143,NC_011144
Photobacterium_profundum_SS9	NC_005871,NC_006370,NC_006371
Photorhabdus_luminescens	NC_005126
Picrophilus_torridus_DSM_9790	NC_005877
Pirellula_sp	NC_005027
Polaromonas_JS666	NC_007948,NC_007949,NC_007950
Polaromonas_naphthalenivorans_CJ2	NC_008757,NC_008758,NC_008759,NC_008760,NC_008761,NC_008762,NC_008763,NC_008764,NC_008781
Polynucleobacter_necessarius_asymbioticus_QLW_P1DMWA_1	NC_009379
Polynucleobacter_necessarius_STIR1	NC_010531
Porphyromonas_gingivalis_ATCC_33277	NC_010729
Porphyromonas_gingivalis_W83	NC_002950
Prochlorococcus_marinus_AS9601	NC_008816
Prochlorococcus_marinus_CCMP1375	NC_005042
Prochlorococcus_marinus_MED4	NC_005072
Prochlorococcus_marinus_MIT9313	NC_005071
Prochlorococcus_marinus_MIT_9211	NC_009976
Prochlorococcus_marinus_MIT_9215	NC_009840
Prochlorococcus_marinus_MIT_9301	NC_009091
Prochlorococcus_marinus_MIT_9303	NC_008820
Prochlorococcus_marinus_MIT_9312	NC_007577
Prochlorococcus_marinus_MIT_9515	NC_008817
Prochlorococcus_marinus_NATL1A	NC_008819
Prochlorococcus_marinus_NATL2A	NC_007335
Propionibacterium_acnes_KPA171202	NC_006085
Prosthecochloris_aestuarii_DSM_271	NC_011059,NC_011061
Prosthecochloris_vibrioformis_DSM_265	NC_009337
Proteus_mirabilis	NC_010554,NC_010555
Pseudoalteromonas_atlantica_T6c	NC_008228
Pseudoalteromonas_haloplanktis_TAC125	NC_007481,NC_007482
Pseudomonas_aeruginosa	NC_002516
Pseudomonas_aeruginosa_PA7	NC_009656
Pseudomonas_aeruginosa_UCBPP-PA14	NC_008463
Pseudomonas_entomophila_L48	NC_008027
Pseudomonas_fluorescens_Pf-5	NC_004129
Pseudomonas_fluorescens_Pf0_1	NC_007492
Pseudomonas_mendocina_ymp	NC_009439
Pseudomonas_putida_F1	NC_009512
Pseudomonas_putida_GB_1	NC_010322
Pseudomonas_putida_KT2440	NC_002947
Pseudomonas_putida_W619	NC_010501
Pseudomonas_stutzeri_A1501	NC_009434
Pseudomonas_syringae_phaseolicola_1448A	NC_005773,NC_007274,NC_007275
Pseudomonas_syringae_pv_B728a	NC_007005
Pseudomonas_syringae_tomato_DC3000	NC_004578,NC_004632,NC_004633
Psychrobacter_arcticum_273-4	NC_007204
Psychrobacter_cryohalolentis_K5	NC_007968,NC_007969
Psychrobacter_PRwf-1	NC_009516,NC_009517,NC_009524
Psychromonas_ingrahamii_37	NC_008709
Pyrobaculum_aerophilum	NC_003364
Pyrobaculum_arsenaticum_DSM_13514	NC_009376
Pyrobaculum_calidifontis_JCM_11548	NC_009073
Pyrobaculum_islandicum_DSM_4184	NC_008701
Pyrococcus_abyssi	NC_000868,NC_001773
Pyrococcus_furiosus	NC_003413
Pyrococcus_horikoshii	NC_000961
Ralstonia_eutropha_H16	NC_005241,NC_008313,NC_008314
Ralstonia_eutropha_JMP134	NC_007336,NC_007337,NC_007347,NC_007348
Ralstonia_metallidurans_CH34	NC_007971,NC_007972,NC_007973,NC_007974
Ralstonia_pickettii_12J	NC_010678,NC_010682,NC_010683
Ralstonia_solanacearum	NC_003295,NC_003296
Renibacterium_salmoninarum_ATCC_33209	NC_010168
Rhizobium_etli_CFN_42	NC_004041,NC_007761,NC_007762,NC_007763,NC_007764,NC_007765,NC_007766
Rhizobium_etli_CIAT_652	NC_010994,NC_010996,NC_010997,NC_010998
Rhizobium_leguminosarum_bv__trifolii_WSM2304	NC_011366,NC_011368,NC_011369,NC_011370,NC_011371
Rhizobium_leguminosarum_bv_viciae_3841	NC_008378,NC_008379,NC_008380,NC_008381,NC_008382,NC_008383,NC_008384
Rhodobacter_sphaeroides_2_4_1	NC_007488,NC_007489,NC_007490,NC_007493,NC_007494,NC_009007,NC_009008
Rhodobacter_sphaeroides_ATCC_17025	NC_009428,NC_009429,NC_009430,NC_009431,NC_009432,NC_009433
Rhodobacter_sphaeroides_ATCC_17029	NC_009040,NC_009049,NC_009050
Rhodococcus_jostii_RHA1	NC_008268,NC_008269,NC_008270,NC_008271
Rhodoferax_ferrireducens_T118	NC_007901,NC_007908
Rhodopseudomonas_palustris_BisA53	NC_008435
Rhodopseudomonas_palustris_BisB18	NC_007925
Rhodopseudomonas_palustris_BisB5	NC_007958
Rhodopseudomonas_palustris_CGA009	NC_005296,NC_005297
Rhodopseudomonas_palustris_HaA2	NC_007778
Rhodopseudomonas_palustris_TIE_1	NC_011004
Rhodospirillum_centenum_SW	NC_011420
Rhodospirillum_rubrum_ATCC_11170	NC_007641,NC_007643
Rickettsia_akari_Hartford	NC_009881
Rickettsia_bellii_OSU_85-389	NC_009883
Rickettsia_bellii_RML369-C	NC_007940
Rickettsia_canadensis_McKiel	NC_009879
Rickettsia_conorii	NC_003103
Rickettsia_felis_URRWXCal2	NC_007109,NC_007110,NC_007111
Rickettsia_massiliae_MTU5	NC_009897,NC_009900
Rickettsia_prowazekii	NC_000963
Rickettsia_rickettsii_Iowa	NC_010263
Rickettsia_rickettsii_Sheila_Smith	NC_009882
Rickettsia_typhi_wilmington	NC_006142
Roseiflexus_castenholzii_DSM_13941	NC_009767
Roseiflexus_RS-1	NC_009523
Roseobacter_denitrificans_OCh_114	NC_008209,NC_008386,NC_008387,NC_008388,NC_008389
Rubrobacter_xylanophilus_DSM_9941	NC_008148
Ruegeria_pomeroyi_DSS_3	NC_003911,NC_006569
Saccharophagus_degradans_2-40	NC_007912
Saccharopolyspora_erythraea_NRRL_2338	NC_009142
Salinibacter_ruber_DSM_13855	NC_007677,NC_007678
Salinispora_arenicola_CNS-205	NC_009953
Salinispora_tropica_CNB-440	NC_009380
Salmonella_enterica_arizonae_serovar_62_z4_z23__	NC_010067
Salmonella_enterica_Choleraesuis	NC_006855,NC_006856,NC_006905
Salmonella_enterica_Paratypi_ATCC_9150	NC_006511
Salmonella_enterica_serovar_Agona_SL483	NC_011148,NC_011149
Salmonella_enterica_serovar_Dublin_CT_02021853	NC_011204,NC_011205
Salmonella_enterica_serovar_Enteritidis_P125109	NC_011294
Salmonella_enterica_serovar_Gallinarum_287_91	NC_011274
Salmonella_enterica_serovar_Heidelberg_SL476	NC_011081,NC_011082,NC_011083
Salmonella_enterica_serovar_Newport_SL254	NC_009140,NC_011079,NC_011080
Salmonella_enterica_serovar_Paratyphi_A_AKU_12601	NC_011147
Salmonella_enterica_serovar_Paratyphi_B_SPB7	NC_010102
Salmonella_enterica_serovar_Schwarzengrund_CVM19633	NC_011092,NC_011093,NC_011094
Salmonella_enterica_serovar_Typhi_Ty2	NC_004631
Salmonella_typhi	NC_003198,NC_003384,NC_003385
Salmonella_typhimurium_LT2	NC_003197,NC_003277
Serratia_proteamaculans_568	NC_009829,NC_009832
Shewanella_amazonensis_SB2B	NC_008700
Shewanella_ANA-3	NC_008573,NC_008577
Shewanella_baltica_OS155	NC_009035,NC_009036,NC_009037,NC_009038,NC_009052
Shewanella_baltica_OS185	NC_009661,NC_009665
Shewanella_baltica_OS195	NC_009997,NC_009998,NC_009999,NC_010000
Shewanella_baltica_OS223	NC_011663,NC_011664,NC_011665,NC_011668
Shewanella_denitrificans_OS217	NC_007954
Shewanella_frigidimarina_NCIMB_400	NC_008345
Shewanella_halifaxensis_HAW_EB4	NC_010334
Shewanella_loihica_PV-4	NC_009092
Shewanella_MR-4	NC_008321
Shewanella_MR-7	NC_008320,NC_008322
Shewanella_oneidensis	NC_004347,NC_004349
Shewanella_pealeana_ATCC_700345	NC_009901
Shewanella_piezotolerans_WP3	NC_011566
Shewanella_putrefaciens_CN-32	NC_009438
Shewanella_sediminis_HAW-EB3	NC_009831
Shewanella_W3-18-1	NC_008750
Shewanella_woodyi_ATCC_51908	NC_010506
Shigella_boydii_CDC_3083_94	NC_010656,NC_010657,NC_010658,NC_010659,NC_010660,NC_010672
Shigella_boydii_Sb227	NC_007608,NC_007613
Shigella_dysenteriae	NC_007606,NC_007607,NC_009344
Shigella_flexneri_2a	NC_004337,NC_004851
Shigella_flexneri_2a_2457T	NC_004741
Shigella_flexneri_5_8401	NC_008258
Shigella_sonnei_Ss046	NC_007384,NC_007385,NC_009345,NC_009346,NC_009347
Silicibacter_TM1040	NC_008042,NC_008043,NC_008044
Sinorhizobium_medicae_WSM419	NC_009620,NC_009621,NC_009622,NC_009636
Sinorhizobium_meliloti	NC_003037,NC_003047,NC_003078
Sodalis_glossinidius_morsitans	NC_007712,NC_007713,NC_007714,NC_007715
Solibacter_usitatus_Ellin6076	NC_008536
Sorangium_cellulosum__So_ce_56_	NC_010162
Sphingomonas_wittichii_RW1	NC_009507,NC_009508,NC_009511
Sphingopyxis_alaskensis_RB2256	NC_008036,NC_008048
Staphylococcus_aureus_aureus_MRSA252	NC_002952
Staphylococcus_aureus_aureus_MSSA476	NC_002953,NC_005951
Staphylococcus_aureus_COL	NC_002951,NC_006629
Staphylococcus_aureus_JH1	NC_009619,NC_009632
Staphylococcus_aureus_JH9	NC_009477,NC_009487
Staphylococcus_aureus_Mu3	NC_009782
Staphylococcus_aureus_Mu50	NC_002758,NC_002774
Staphylococcus_aureus_MW2	NC_003923
Staphylococcus_aureus_N315	NC_002745,NC_003140
Staphylococcus_aureus_NCTC_8325	NC_007795
Staphylococcus_aureus_Newman	NC_009641
Staphylococcus_aureus_RF122	NC_007622
Staphylococcus_aureus_USA300_FPR3757	NC_007790,NC_007791,NC_007792,NC_007793
Staphylococcus_aureus_USA300_TCH1516	NC_010063,NC_010079
Staphylococcus_epidermidis_ATCC_12228	NC_004461,NC_005003,NC_005004,NC_005005,NC_005006,NC_005007,NC_005008
Staphylococcus_epidermidis_RP62A	NC_002976,NC_006663
Staphylococcus_haemolyticus	NC_007168
Staphylococcus_saprophyticus	NC_007350,NC_007351,NC_007352
Staphylothermus_marinus_F1	NC_009033
Stenotrophomonas_maltophilia_K279a	NC_010943
Stenotrophomonas_maltophilia_R551_3	NC_011071
Streptococcus_agalactiae_2603	NC_004116
Streptococcus_agalactiae_A909	NC_007432
Streptococcus_agalactiae_NEM316	NC_004368
Streptococcus_equi_zooepidemicus_MGCS10565	NC_011134
Streptococcus_gordonii_Challis_substr_CH1	NC_009785
Streptococcus_mutans	NC_004350
Streptococcus_pneumoniae_CGSP14	NC_010582
Streptococcus_pneumoniae_D39	NC_008533
Streptococcus_pneumoniae_G54	NC_011072
Streptococcus_pneumoniae_Hungary19A_6	NC_010380
Streptococcus_pneumoniae_R6	NC_003098
Streptococcus_pneumoniae_TIGR4	NC_003028
Streptococcus_pyogenes_M1_GAS	NC_002737
Streptococcus_pyogenes_Manfredo	NC_009332
Streptococcus_pyogenes_MGAS10270	NC_008022
Streptococcus_pyogenes_MGAS10394	NC_006086
Streptococcus_pyogenes_MGAS10750	NC_008024
Streptococcus_pyogenes_MGAS2096	NC_008023
Streptococcus_pyogenes_MGAS315	NC_004070
Streptococcus_pyogenes_MGAS5005	NC_007297
Streptococcus_pyogenes_MGAS6180	NC_007296
Streptococcus_pyogenes_MGAS8232	NC_003485
Streptococcus_pyogenes_MGAS9429	NC_008021
Streptococcus_pyogenes_NZ131	NC_011375
Streptococcus_pyogenes_SSI-1	NC_004606
Streptococcus_sanguinis_SK36	NC_009009
Streptococcus_suis_05ZYH33	NC_009442
Streptococcus_suis_98HAH33	NC_009443
Streptococcus_thermophilus_CNRZ1066	NC_006449
Streptococcus_thermophilus_LMD-9	NC_008500,NC_008501,NC_008532
Streptococcus_thermophilus_LMG_18311	NC_006448
Streptomyces_avermitilis	NC_003155,NC_004719
Streptomyces_coelicolor	NC_003888,NC_003903,NC_003904
Streptomyces_griseus_NBRC_13350	NC_010572
Sulfolobus_acidocaldarius_DSM_639	NC_007181
Sulfolobus_solfataricus	NC_002754
Sulfolobus_tokodaii	NC_003106
Sulfurihydrogenibium_YO3AOP1	NC_010730
Sulfurovum_NBC37-1	NC_009663
Symbiobacterium_thermophilum_IAM14863	NC_006177
Synechococcus_CC9311	NC_008319
Synechococcus_CC9605	NC_007516
Synechococcus_CC9902	NC_007513
Synechococcus_elongatus_PCC_6301	NC_006576
Synechococcus_elongatus_PCC_7942	NC_007595,NC_007604
Synechococcus_PCC_7002	NC_010474,NC_010475,NC_010476,NC_010477,NC_010478,NC_010479,NC_010480
Synechococcus_RCC307	NC_009482
Synechococcus_sp_WH8102	NC_005070
Synechococcus_WH_7803	NC_009481
Synechocystis_PCC6803	NC_000911,NC_005229,NC_005230,NC_005231,NC_005232
Syntrophobacter_fumaroxidans_MPOB	NC_008554
Syntrophomonas_wolfei_Goettingen	NC_008346
Syntrophus_aciditrophicus_SB	NC_007759
Thauera_MZ1T	NC_011662,NC_011667
Thermoanaerobacter_pseudethanolicus_ATCC_33223	NC_010321
Thermoanaerobacter_tengcongensis	NC_003869
Thermoanaerobacter_X514	NC_010320
Thermobifida_fusca_YX	NC_007333
Thermococcus_kodakaraensis_KOD1	NC_006624
Thermococcus_onnurineus_NA1	NC_011529
Thermodesulfovibrio_yellowstonii_DSM_11347	NC_011296
Thermofilum_pendens_Hrk_5	NC_008696,NC_008698
Thermoplasma_acidophilum	NC_002578
Thermoplasma_volcanium	NC_002689
Thermoproteus_neutrophilus_V24Sta	NC_010525
Thermosipho_africanus_TCF52B	NC_011653
Thermosipho_melanesiensis_BI429	NC_009616
Thermosynechococcus_elongatus	NC_004113
Thermotoga_lettingae_TMO	NC_009828
Thermotoga_maritima	NC_000853
Thermotoga_petrophila_RKU-1	NC_009486
Thermotoga_RQ2	NC_010483
Thermus_thermophilus_HB27	NC_005835,NC_005838
Thermus_thermophilus_HB8	NC_006461,NC_006462,NC_006463
Thiobacillus_denitrificans_ATCC_25259	NC_007404
Thiomicrospira_crunogena_XCL-2	NC_007520
Thiomicrospira_denitrificans_ATCC_33889	NC_007575
Treponema_denticola_ATCC_35405	NC_002967
Treponema_pallidum	NC_000919
Treponema_pallidum_SS14	NC_010741
Trichodesmium_erythraeum_IMS101	NC_008312
Tropheryma_whipplei_TW08_27	NC_004551
Tropheryma_whipplei_Twist	NC_004572
uncultured_methanogenic_archaeon_RC-I	NC_009464
uncultured_Termite_group_1_bacterium_phylotype_Rs_D17	NS_000191,NS_000192,NS_000193,NS_000194
Ureaplasma_parvum_serovar_3_ATCC_27815	NC_010503
Ureaplasma_urealyticum	NC_002162
Ureaplasma_urealyticum_serovar_10_ATCC_33699	NC_011374
Verminephrobacter_eiseniae_EF01-2	NC_008771,NC_008786
Vibrio_cholerae	NC_002505,NC_002506
Vibrio_cholerae_O395	NC_009456,NC_009457
Vibrio_fischeri_ES114	NC_006840,NC_006841,NC_006842
Vibrio_fischeri_MJ11	NC_011184,NC_011185,NC_011186
Vibrio_harveyi_ATCC_BAA-1116	NC_009777,NC_009783,NC_009784
Vibrio_parahaemolyticus	NC_004603,NC_004605
Vibrio_vulnificus_CMCP6	NC_004459,NC_004460
Vibrio_vulnificus_YJ016	NC_005128,NC_005139,NC_005140
Wigglesworthia_brevipalpis	NC_003425,NC_004344
Wolbachia_endosymbiont_of_Brugia_malayi_TRS	NC_006833
Wolbachia_endosymbiont_of_Culex_quinquefasciatus_Pel	NC_010981
Wolbachia_endosymbiont_of_Drosophila_melanogaster	NC_002978
Wolinella_succinogenes	NC_005090
Xanthobacter_autotrophicus_Py2	NC_009717,NC_009720
Xanthomonas_campestris_8004	NC_007086
Xanthomonas_campestris_ATCC_33913	NC_003902
Xanthomonas_campestris_B100	NC_010688
Xanthomonas_campestris_vesicatoria_85-10	NC_007504,NC_007505,NC_007506,NC_007507,NC_007508
Xanthomonas_citri	NC_003919,NC_003921,NC_003922
Xanthomonas_oryzae_KACC10331	NC_006834
Xanthomonas_oryzae_MAFF_311018	NC_007705
Xanthomonas_oryzae_PXO99A	NC_010717
Xylella_fastidiosa	NC_002488,NC_002489,NC_002490
Xylella_fastidiosa_M12	NC_010513
Xylella_fastidiosa_M23	NC_010577,NC_010579
Xylella_fastidiosa_Temecula1	NC_004554,NC_004556
Yersinia_enterocolitica_8081	NC_008791,NC_008800
Yersinia_pestis_Angola	NC_010157,NC_010158,NC_010159
Yersinia_pestis_Antiqua	NC_008120,NC_008121,NC_008122,NC_008150
Yersinia_pestis_biovar_Microtus_91001	NC_005810,NC_005813,NC_005814,NC_005815,NC_005816
Yersinia_pestis_CO92	NC_003131,NC_003132,NC_003134,NC_003143
Yersinia_pestis_KIM	NC_004088,NC_004838
Yersinia_pestis_Nepal516	NC_008118,NC_008119,NC_008149
Yersinia_pestis_Pestoides_F	NC_009377,NC_009378,NC_009381
Yersinia_pseudotuberculosis_IP32953	NC_006153,NC_006154,NC_006155
Yersinia_pseudotuberculosis_IP_31758	NC_009704,NC_009705,NC_009708
Yersinia_pseudotuberculosis_PB1_	NC_010634,NC_010635
Yersinia_pseudotuberculosis_YPIII	NC_010465
Zymomonas_mobilis_ZM4	NC_006526
